# Supplementary material for: Nrf2 Activation and Antioxidant Properties of Chromone-Containing MTDLs for Alzheimer’s Disease Treatment
Source: Molecules. 2025 May 4;30(9):2048. doi: 10.3390/molecules30092048 (PMC12074128; doi:10.3390/molecules30092048)
Supplement: Supplementary file 1 [file molecules-30-02048-s001.zip]

Archive with 1 entries (1 files):
- molecules-3546230-supplementary.pdf
